# Supplementary material for: Resveratrol inhibits the inflammatory response and oxidative stress induced by uterine ischemia reperfusion injury by activating PI3K-AKT pathway
Source: PLoS One. 2022 Jun 24;17(6):e0266961. doi: 10.1371/journal.pone.0266961 (PMC9231784; doi:10.1371/journal.pone.0266961)
Supplement: S1 Raw images — (ZIP) [file pone.0266961.s002.zip]

Archive with 7 entries (7 files):
- AKT 6C.jpg
- b-actin 6A.jpg
- b-actin 6C.jpg
- p-AKT 6C.jpg
- PI3K 6A.jpg
- p-PI3 6A.jpg
- Raw data.jpg
